# Supplementary material for: Study on the Structure of a Mixed KCl and K2SO4 Aqueous Solution Using a Modified X-ray Scattering Device, Raman Spectroscopy, and Molecular Dynamics Simulation
Source: Molecules. 2022 Aug 30;27(17):5575. doi: 10.3390/molecules27175575 (PMC9457528; doi:10.3390/molecules27175575)
Supplement: Supplementary file 1 [file molecules-27-05575-s001.zip]

Archive with 1 entries (1 files):
- molecules-1877167-supplementary.pdf
